# Supplementary material for: Antimicrobial stewardship for sepsis in the intensive care unit: Survey of critical care and infectious diseases physicians
Source: Infect Control Hosp Epidemiol. 2022 Aug 12;43(10):1368–74. doi: 10.1017/ice.2021.389 (PMC9588438; doi:10.1017/ice.2021.389)
Supplement: Supplementary file 1 [file S0899823X21003895sup.zip]

Archive with 2 entries (2 files):
- S0899823X21003895sup001.docx
- S0899823X21003895sup002.docx
